# Supplementary material for: The Association between the Platelet to White Blood Cell Ratio and Chronic Kidney Disease in an Aging Population: A Four-Year Follow-Up Study
Source: J Clin Med. 2023 Nov 13;12(22):7073. doi: 10.3390/jcm12227073 (PMC10672662; doi:10.3390/jcm12227073)
Supplement: Supplementary file 1 [file jcm-12-07073-s001.zip]

Archive with 1 entries (1 files):
- jcm-2680946-supplementary.pdf
